# Supplementary material for: Bioelectrical Impedance Vector Analysis (BIVA) for Assessment of Hydration Status: A Comparison between Endurance and Strength University Athletes
Source: Sensors (Basel). 2024 Sep 18;24(18):6024. doi: 10.3390/s24186024 (PMC11435641; doi:10.3390/s24186024)
Supplement: Supplementary file 1 [file sensors-24-06024-s001.zip]

Archive with 1 entries (1 files):
- sensors-3147953-supplementary.pdf
